# Supplementary material for: Luminescent Behavior of Zn(II) and Mn(II) Halide Derivatives of 4-Phenyldinaphtho[2,1-d:1′,2′-f][1,3,2]dioxaphosphepine 4-Oxide and Single-Crystal X-ray Structure Determination of the Ligand
Source: Molecules. 2024 Jan 1;29(1):239. doi: 10.3390/molecules29010239 (PMC10780406; doi:10.3390/molecules29010239)
Supplement: Supplementary file 1 [file molecules-29-00239-s001.zip]

Archive with 3 entries (3 files):
- 32083803_0m_def.cif
- checkcif.pdf
- Supplementary Material.pdf
